# Supplementary material for: The Management of Obstructive Sleep Apnea Patients during the COVID-19 Pandemic as a Public Health Problem—Interactions with Sleep Efficacy and Mental Health
Source: Int J Environ Res Public Health. 2023 Feb 28;20(5):4313. doi: 10.3390/ijerph20054313 (PMC10002103; doi:10.3390/ijerph20054313)
Supplement: Supplementary file 1 [file ijerph-20-04313-s001.zip]

Archive with 1 entries (1 files):
- ijerph-2092777-supplementary.pdf
